# Supplementary material for: The Cellulosome Paradigm in An Extreme Alkaline Environment
Source: Microorganisms. 2019 Sep 12;7(9):347. doi: 10.3390/microorganisms7090347 (PMC6780208; doi:10.3390/microorganisms7090347)
Supplement: Supplementary file 1 [file microorganisms-07-00347-s001.zip]

Archive with 6 entries (6 files):
- Suppl. Figures S1  S2 and S3.docx
- Table S1.docx
- Table S2 .docx
- Table S3 .docx
- Table S4 .xlsx
- Table S5 .docx
