# Supplementary material for: The Cellulosome Paradigm in An Extreme Alkaline Environment
Source: Microorganisms. 2019 Sep 12;7(9):347. doi: 10.3390/microorganisms7090347 (PMC6780208; doi:10.3390/microorganisms7090347)
Supplement: Supplementary file 1 [file microorganisms-07-00347-s001.zip › Table S4 .xlsx]

## Sheet: Feuil1
GH families	1	2	3	4	5	8	9	10	11	13	15	16	18	19	23	26	30	39	43	44	48	51	53	59	62	67	74	77	81	94	105	116	124	126	130	133	141	145
Clostridium alkalicellulosi	1	1	3	0	13	3	17	11	12	2	1	4	6	0	3	2	2	0	7	1	2	1	1	0	1	1	1	1	1	3	0	0	0	0	0	1	0	0
Acetivibrio cellulolyticus	2	1	3	0	16	4	21	4	1	3	1	1	5	2	2	5	3	0	4	1	2	0	1	1	0	0	1	1	1	3	1	1	1	0	1	1	1	1
Clostridium clariflavum DSM 19732	1	0	2	1	4	1	13	7	6	2	1	1	6	0	3	3	2	1	7	1	2	1	1	0	0	1	1	0	1	3	0	0	0	0	1	0	0	0
Clostridium thermocellum ATCC 27405	2	1	2	0	10	1	16	5	1	2	1	2	4	0	2	3	2	1	6	1	2	1	1	0	0	0	1	0	1	3	0	0	1	1	1	0	1	0
GT families	1	2	4	5	8	26	28	32	35	39	51	84
Clostridium alkalicellulosi	2	10	8	2	0	1	2	1	1	1	1	1
Acetivibrio cellulolyticus	5	15	11	2	3	2	3	0	1	4	1	1
Clostridium clariflavum DSM 19732	2	13	8	2	1	1	3	0	1	2	1	1
Clostridium thermocellum ATCC 27405	4	9	12	2	1	1	3	1	1	1	1	1
PL families	1	9	11
Clostridium alkalicellulosi	1	0	0
Acetivibrio cellulolyticus	1	1	3
Clostridium clariflavum DSM 19732	0	2	1
Clostridium thermocellum ATCC 27405	2	1	1
CE families	1	2	3	4	6	7	8	9	12	15
Clostridium alkalicellulosi	3	0	1	7	0	1	0	1	0	1
Acetivibrio cellulolyticus	2	1	3	4	1	0	1	1	7	0
Clostridium clariflavum DSM 19732	4	1	4	4	1	1	1	0	2	0
Clostridium thermocellum ATCC 27405	3	1	2	3	0	1	1	1	2	0
CBM families	2	3	4	6	9	11	13	16	17	22	23	25	27	28	30	32	34	35	42	44	48	50	51	54	59	62	63
Clostridium alkalicellulosi	6	18	12	27	5	1	4	2	1	11	0	3	0	2	3	2	0	1	1	2	3	16	0	4	1	1	2
Acetivibrio cellulolyticus	4	42	1	14	3	1	3	0	0	4	1	5	1	0	0	8	0	8	1	1	2	16	2	0	0	1	0
Clostridium clariflavum DSM 19732	4	19	1	12	9	0	1	0	0	7	0	4	0	0	1	1	1	6	3	1	1	11	0	1	0	0	2
Clostridium thermocellum ATCC 27405	0	24	7	11	0	1	2	1	0	4	0	3	0	0	1	1	1	8	4	1	1	15	0	1	0	1	0
Other	EXPN
Clostridium alkalicellulosi	2
Acetivibrio cellulolyticus	0
Clostridium clariflavum DSM 19732	2
Clostridium thermocellum ATCC 27405	0
